# Supplementary material for: scPRINT: pre-training on 50 million cells allows robust gene network predictions
Source: Nat Commun. 2025 Apr 16;16:3607. doi: 10.1038/s41467-025-58699-1 (PMC12003772; doi:10.1038/s41467-025-58699-1)
Supplement: Supplementary file 4 — Source Data [file 41467_2025_58699_MOESM4_ESM.zip]

Archive with 13 entries (12 files):
- source data/
- source data/scprint source data - FIG 2 - FIG S2.tsv
- __MACOSX/source data/._scprint source data - FIG 2 - FIG S2.tsv
- source data/scprint source data - FIG 3B.tsv
- __MACOSX/source data/._scprint source data - FIG 3B.tsv
- source data/scprint source data - FIG 4A - FIG S5.tsv
- __MACOSX/source data/._scprint source data - FIG 4A - FIG S5.tsv
- source data/scprint source data - FIG 4C - FIG S7 - FIG S8.tsv
- __MACOSX/source data/._scprint source data - FIG 4C - FIG S7 - FIG S8.tsv
- source data/scprint source data - FIG 3C - FIG S4.tsv
- __MACOSX/source data/._scprint source data - FIG 3C - FIG S4.tsv
- source data/scprint source data - FIG 4B - FIG S6.tsv
- __MACOSX/source data/._scprint source data - FIG 4B - FIG S6.tsv
