# Supplementary material for: scPRINT: pre-training on 50 million cells allows robust gene network predictions
Source: Nat Commun. 2025 Apr 16;16:3607. doi: 10.1038/s41467-025-58699-1 (PMC12003772; doi:10.1038/s41467-025-58699-1)
Supplement: Supplementary file 4 — Source Data [file 41467_2025_58699_MOESM4_ESM.zip › source data/scprint source data - FIG 2 - FIG S2.tsv]

model	name	EPR	AUPRC	RAND	TF_targ	TF_enr	TF_only	celltype
GENIE3	kidney distal convoluted tubule epithelial cell	5.85	0.00252	0.00106	14.7	TRUE	TRUE	FALSE
GENIE3	kidney distal convoluted tubule epithelial cell	1.75	0.00108	0.00106	2.9	FALSE	FALSE	TRUE
GENIE3	kidney loop of Henle thick ascending limb epit...	4.9	0.00331	0.00121	10	TRUE	TRUE	TRUE
GENIE3	kidney loop of Henle thick ascending limb epit...	0.72	0.0012	0.00121	2.5	FALSE	FALSE	TRUE
GENIE3	kidney collecting duct principal cell	8.78	0.00476	0.00136	1.4	TRUE	TRUE	TRUE
GENIE3	kidney collecting duct principal cell	1.59	0.00143	0.00136	2.9	FALSE	FALSE	TRUE
GENIE3	mesangial cell	9.43	0.00305	0.00128	2.6	TRUE	TRUE	TRUE
GENIE3	mesangial cell	1.33	0.00128	0.00128	2.6	FALSE	FALSE	FALSE
GENIE3	blood vessel smooth muscle cell	5.98	0.00492	0.00168	0	TRUE	TRUE	TRUE
GENIE3	blood vessel smooth muscle cell	1.12	0.00178	0.00168	3.6	FALSE	FALSE	TRUE
GENIE3	podocyte	6.15	0.00468	0.00152	0	TRUE	TRUE	TRUE
GENIE3	podocyte	0.73	0.00154	0.00152	4.3	FALSE	FALSE	TRUE
GENIE3	macrophage	6.55	0.00338	0.00136	2.4	TRUE	TRUE	FALSE
GENIE3	macrophage	1.26	0.00138	0.00136	0	FALSE	FALSE	FALSE
GENIE3	leukocyte	9.45	0.00578	0.00164	0	TRUE	TRUE	FALSE
GENIE3	leukocyte	1.25	0.00179	0.00164	10.5	FALSE	FALSE	FALSE
GENIE3	kidney interstitial fibroblast	5.93	0.00471	0.00154	6.4	TRUE	TRUE	TRUE
GENIE3	kidney interstitial fibroblast	1.27	0.00163	0.00154	6.4	FALSE	FALSE	TRUE
scGPT	kidney distal convoluted tubule epithelial cell	0.42	0.00113	0.00106	0	FALSE	FALSE	TRUE
scGPT	kidney distal convoluted tubule epithelial cell	5.49	0.0024	0.00106	0	TRUE	TRUE	TRUE
scGPT	kidney loop of Henle thick ascending limb epit...	1.6	0.00136	0.00121	0	TRUE	FALSE	TRUE
scGPT	kidney loop of Henle thick ascending limb epit...	7.5	0.00371	0.00121	0	TRUE	TRUE	TRUE
scGPT	kidney collecting duct principal cell	0.67	0.00162	0.00136	0	TRUE	FALSE	TRUE
scGPT	kidney collecting duct principal cell	8.96	0.0048	0.00136	0	TRUE	TRUE	TRUE
scGPT	blood vessel smooth muscle cell	1.88	0.00195	0.00177	0	TRUE	FALSE	TRUE
scGPT	blood vessel smooth muscle cell	6.53	0.0059	0.00177	0	TRUE	TRUE	TRUE
scGPT	podocyte	1.54	0.00173	0.00152	0	TRUE	FALSE	TRUE
scGPT	podocyte	7.6	0.00557	0.00152	0	TRUE	TRUE	TRUE
scGPT	macrophage	2.42	0.00192	0.00164	0	TRUE	FALSE	TRUE
scGPT	macrophage	8.94	0.00645	0.00164	0	TRUE	TRUE	TRUE
scGPT	leukocyte	3.3	0.00185	0.00167	0	FALSE	FALSE	TRUE
scGPT	leukocyte	7.01	0.00536	0.00167	0	TRUE	TRUE	TRUE
scGPT	kidney interstitial fibroblast	1.7	0.00175	0.00154	0	TRUE	FALSE	FALSE
scGPT	kidney interstitial fibroblast	5.05	0.00514	0.00154	0	TRUE	TRUE	FALSE
scGPT	endothelial cell	1.22	0.00256	0.00271	0	FALSE	FALSE	TRUE
scGPT	endothelial cell	6.27	0.01215	0.00271	0	TRUE	TRUE	FALSE
scPRINT (genome)	kidney distal convoluted tubule epithelial cell	1.794288	0.001011	0.00089	62.5	TRUE	FALSE	FALSE
scPRINT	kidney distal convoluted tubule epithelial cell	2.662047	0.000876	0.000826	11.764706	TRUE	FALSE	TRUE
scPRINT	kidney distal convoluted tubule epithelial cell	4.246105	0.001663	0.000826	17.647059	TRUE	TRUE	TRUE
scPRINT (omnipath's heads)	kidney distal convoluted tubule epithelial cell	4.97999	0.000994	0.000826	2.941176	TRUE	FALSE	FALSE
scPRINT (omnipath's heads)	kidney distal convoluted tubule epithelial cell	12.416586	0.002227	0.000826	8.823529	TRUE	TRUE	TRUE
scPRINT (genome)	kidney loop of Henle thick ascending limb epit...	1.728841	0.001023	0.00089	67.857143	TRUE	FALSE	FALSE
scPRINT	kidney loop of Henle thick ascending limb epit...	1.721485	0.000883	0.000834	11.538462	TRUE	FALSE	TRUE
scPRINT	kidney loop of Henle thick ascending limb epit...	10.35198	0.002635	0.000834	7.692308	TRUE	TRUE	TRUE
scPRINT (omnipath's heads)	kidney loop of Henle thick ascending limb epit...	5.31902	0.000959	0.000834	7.692308	FALSE	FALSE	TRUE
scPRINT (omnipath's heads)	kidney loop of Henle thick ascending limb epit...	18.579117	0.003498	0.000834	3.846154	TRUE	TRUE	TRUE
scPRINT (genome)	kidney collecting duct principal cell	1.851568	0.001032	0.00089	61.607143	TRUE	FALSE	FALSE
scPRINT	kidney collecting duct principal cell	0.713462	0.001399	0.001259	15.625	TRUE	FALSE	FALSE
scPRINT	kidney collecting duct principal cell	7.304394	0.004012	0.001259	9.375	TRUE	TRUE	FALSE
scPRINT (omnipath's heads)	kidney collecting duct principal cell	1.737159	0.001889	0.001259	6.25	TRUE	FALSE	FALSE
scPRINT (omnipath's heads)	kidney collecting duct principal cell	12.32373	0.005571	0.001259	4.6875	TRUE	TRUE	FALSE
scPRINT (genome)	mesangial cell	1.203892	0.001084	0.001021	44.444444	FALSE	FALSE	FALSE
scPRINT	mesangial cell	0.84035	0.001459	0.00122	28.125	FALSE	FALSE	FALSE
scPRINT	mesangial cell	12.975677	0.006471	0.00122	6.25	TRUE	TRUE	FALSE
scPRINT (omnipath's heads)	mesangial cell	4.66494	0.001998	0.00122	3.125	FALSE	FALSE	FALSE
scPRINT (omnipath's heads)	mesangial cell	21.310384	0.008464	0.00122	9.375	TRUE	TRUE	FALSE
scPRINT (genome)	blood vessel smooth muscle cell	1.737021	0.00106	0.00089	60.714286	TRUE	FALSE	FALSE
scPRINT	blood vessel smooth muscle cell	1.618166	0.001737	0.001573	29.090909	TRUE	FALSE	FALSE
scPRINT	blood vessel smooth muscle cell	7.58206	0.005076	0.001573	9.090909	TRUE	TRUE	FALSE
scPRINT (omnipath's heads)	blood vessel smooth muscle cell	2.008982	0.002032	0.001573	14.545455	FALSE	FALSE	FALSE
scPRINT (omnipath's heads)	blood vessel smooth muscle cell	9.073573	0.005732	0.001573	7.272727	TRUE	TRUE	FALSE
scPRINT (genome)	podocyte	1.499893	0.001025	0.00089	64.285714	TRUE	FALSE	TRUE
scPRINT	podocyte	1.176409	0.001522	0.001415	22.916667	FALSE	FALSE	FALSE
scPRINT	podocyte	9.123769	0.005065	0.001415	4.166667	TRUE	TRUE	FALSE
scPRINT (omnipath's heads)	podocyte	1.747142	0.001869	0.001415	8.333333	TRUE	FALSE	FALSE
scPRINT (omnipath's heads)	podocyte	16.012406	0.00725	0.001415	2.083333	TRUE	TRUE	TRUE
scPRINT (genome)	macrophage	1.710724	0.001063	0.000904	57.798165	TRUE	FALSE	FALSE
scPRINT	macrophage	0.700754	0.001501	0.001351	28.571429	TRUE	FALSE	FALSE
scPRINT	macrophage	8.816314	0.004813	0.001351	14.285714	TRUE	TRUE	FALSE
scPRINT (omnipath's heads)	macrophage	2.552937	0.002008	0.001351	11.904762	FALSE	FALSE	TRUE
scPRINT (omnipath's heads)	macrophage	20.229272	0.007608	0.001351	9.52381	TRUE	TRUE	TRUE
scPRINT (genome)	leukocyte	2.138138	0.001063	0.00089	67.857143	TRUE	FALSE	TRUE
scPRINT	leukocyte	1.77112	0.001784	0.001587	20.833333	TRUE	FALSE	TRUE
scPRINT	leukocyte	12.096005	0.00647	0.001587	0	TRUE	TRUE	FALSE
scPRINT (omnipath's heads)	leukocyte	2.045371	0.001542	0.001587	0	FALSE	FALSE	TRUE
scPRINT (omnipath's heads)	leukocyte	7.631369	0.005701	0.001587	16.666667	TRUE	TRUE	FALSE
scPRINT (genome)	kidney interstitial fibroblast	1.892488	0.001069	0.00089	62.5	TRUE	FALSE	FALSE
scPRINT	kidney interstitial fibroblast	0.676425	0.001626	0.001394	38.888889	TRUE	FALSE	FALSE
scPRINT	kidney interstitial fibroblast	8.778308	0.004734	0.001394	9.259259	TRUE	TRUE	FALSE
scPRINT (omnipath's heads)	kidney interstitial fibroblast	3.249131	0.001848	0.001394	9.259259	TRUE	FALSE	FALSE
scPRINT (omnipath's heads)	kidney interstitial fibroblast	9.050969	0.004708	0.001394	5.555556	TRUE	TRUE	FALSE
scPRINT (genome)	endothelial cell	2.138138	0.001088	0.00089	65.178571	TRUE	FALSE	FALSE
scPRINT	endothelial cell	0.378677	0.001706	0.001611	18.181818	FALSE	FALSE	FALSE
scPRINT	endothelial cell	9.751327	0.007609	0.001611	9.090909	TRUE	TRUE	FALSE
scPRINT (omnipath's heads)	endothelial cell	0.948434	0.001424	0.001611	0	FALSE	FALSE	TRUE
scPRINT (omnipath's heads)	endothelial cell	6.762764	0.006644	0.001611	0	TRUE	TRUE	FALSE
GENIE3	fibroblast	29.38	0.01003	0.00123	12.5	TRUE	TRUE	TRUE
GENIE3	fibroblast	4.28	0.00167	0.00123	29.2	FALSE	FALSE	TRUE
GENIE3	endothelial cell	11.43	0.00551	0.00171	12.5	TRUE	TRUE	TRUE
GENIE3	endothelial cell	2.51	0.0019	0.00171	14.1	FALSE	FALSE	TRUE
GENIE3	myofibroblast cell	5.63	0.00091	0.0006	9.1	TRUE	TRUE	TRUE
GENIE3	myofibroblast cell	1.33	0.00068	0.0006	0	FALSE	FALSE	TRUE
GENIE3	glial cell	7.72	0.00219	0.00088	0	TRUE	TRUE	TRUE
GENIE3	glial cell	1.76	0.00103	0.00088	0	FALSE	FALSE	TRUE
GENIE3	pericyte	13.58	0.00372	0.00104	0	TRUE	TRUE	FALSE
GENIE3	pericyte	1.04	0.00123	0.00104	0	FALSE	FALSE	FALSE
GENIE3	lymphocyte	12.08	0.00432	0.00112	11.8	TRUE	TRUE	FALSE
GENIE3	lymphocyte	1.97	0.00117	0.00112	5.9	FALSE	FALSE	FALSE
GENIE3	stromal cell	16.38	0.00458	0.00115	5.9	TRUE	TRUE	TRUE
GENIE3	stromal cell	2.09	0.00124	0.00115	5.9	FALSE	FALSE	TRUE
scGPT	fibroblast	3.49	0.00166	0.00132	0	TRUE	FALSE	TRUE
scGPT	fibroblast	9.46	0.0072	0.00132	0	TRUE	TRUE	TRUE
scGPT	endothelial cell	0.51	0.0019	0.00171	0	TRUE	FALSE	TRUE
scGPT	endothelial cell	5.91	0.00475	0.00171	0	TRUE	TRUE	TRUE
scGPT	myofibroblast cell	1.73	0.00076	0.00062	0	TRUE	FALSE	TRUE
scGPT	myofibroblast cell	7.28	0.00108	0.00062	0	TRUE	TRUE	TRUE
scGPT	glial cell	0	0.00118	0.00099	0	TRUE	FALSE	FALSE
scGPT	glial cell	6.55	0.0026	0.00099	0	TRUE	TRUE	FALSE
scGPT	pericyte	0.36	0.00132	0.00117	0	TRUE	FALSE	FALSE
scGPT	pericyte	7.04	0.00399	0.00117	0	TRUE	TRUE	FALSE
scGPT	lymphocyte	2.14	0.00118	0.00107	0	TRUE	FALSE	TRUE
scGPT	lymphocyte	8.41	0.00375	0.00107	0	TRUE	TRUE	FALSE
scGPT	stromal cell	0.25	0.0013	0.00115	0	TRUE	FALSE	FALSE
scGPT	stromal cell	8.83	0.00361	0.00115	0	TRUE	TRUE	FALSE
scPRINT (genome)	fibroblast	1.105645	0.000655	0.000662	44.642857	TRUE	FALSE	FALSE
scPRINT	fibroblast	0.493942	0.001549	0.001246	36.111111	TRUE	FALSE	FALSE
scPRINT	fibroblast	13.657793	0.008304	0.001246	11.111111	TRUE	TRUE	FALSE
scPRINT (omnipath's heads)	fibroblast	7.766516	0.001875	0.001246	30.555556	TRUE	FALSE	TRUE
scPRINT (omnipath's heads)	fibroblast	21.047204	0.009231	0.001246	5.555556	TRUE	TRUE	FALSE
scPRINT (genome)	endothelial cell	1.1495	0.000687	0.000662	58.928571	TRUE	FALSE	FALSE
scPRINT	endothelial cell	1.289623	0.001762	0.001591	28.571429	FALSE	FALSE	FALSE
scPRINT	endothelial cell	8.525756	0.00452	0.001591	14.285714	TRUE	TRUE	TRUE
scPRINT (omnipath's heads)	endothelial cell	2.271759	0.002033	0.001591	30.357143	FALSE	FALSE	FALSE
scPRINT (omnipath's heads)	endothelial cell	8.889567	0.005075	0.001591	14.285714	TRUE	TRUE	TRUE
scPRINT (genome)	myofibroblast cell	1.215291	0.000668	0.000662	51.785714	TRUE	FALSE	TRUE
scPRINT	myofibroblast cell	2.078615	0.000927	0.000804	17.857143	TRUE	FALSE	FALSE
scPRINT	myofibroblast cell	6.938981	0.001977	0.000804	10.714286	TRUE	TRUE	TRUE
scPRINT (omnipath's heads)	myofibroblast cell	4.433726	0.000938	0.000804	17.857143	TRUE	FALSE	FALSE
scPRINT (omnipath's heads)	myofibroblast cell	8.26556	0.001886	0.000804	3.571429	TRUE	TRUE	TRUE
scPRINT (genome)	glial cell	1.511494	0.000703	0.000662	60.714286	TRUE	FALSE	TRUE
scPRINT	glial cell	2.926058	0.001079	0.000942	12.5	TRUE	FALSE	FALSE
scPRINT	glial cell	9.126446	0.002601	0.000942	0	TRUE	TRUE	FALSE
scPRINT (omnipath's heads)	glial cell	4.894722	0.00116	0.000942	6.25	FALSE	FALSE	TRUE
scPRINT (omnipath's heads)	glial cell	9.880108	0.003125	0.000942	0	TRUE	TRUE	FALSE
scPRINT (genome)	pericyte	1.522469	0.000684	0.000662	53.571429	TRUE	FALSE	FALSE
scPRINT	pericyte	1.354655	0.001366	0.001157	4.761905	TRUE	FALSE	FALSE
scPRINT	pericyte	9.350292	0.004503	0.001157	0	TRUE	TRUE	FALSE
scPRINT (omnipath's heads)	pericyte	3.936745	0.001441	0.001157	9.52381	FALSE	FALSE	FALSE
scPRINT (omnipath's heads)	pericyte	10.606391	0.004541	0.001157	4.761905	TRUE	TRUE	FALSE
scPRINT (genome)	lymphocyte	1.138535	0.000667	0.000662	55.357143	TRUE	FALSE	TRUE
scPRINT	lymphocyte	1.351268	0.001308	0.001193	25	TRUE	FALSE	FALSE
scPRINT	lymphocyte	7.94857	0.003468	0.001193	17.5	TRUE	TRUE	FALSE
scPRINT (omnipath's heads)	lymphocyte	2.030178	0.001487	0.001193	30	TRUE	FALSE	TRUE
scPRINT (omnipath's heads)	lymphocyte	9.70351	0.003833	0.001193	7.5	TRUE	TRUE	TRUE
scPRINT (genome)	stromal cell	1.143051	0.000798	0.000748	60.185185	TRUE	FALSE	FALSE
scPRINT	stromal cell	1.41474	0.001323	0.001183	25.641026	FALSE	FALSE	FALSE
scPRINT	stromal cell	7.331571	0.003589	0.001183	5.128205	TRUE	TRUE	FALSE
scPRINT (omnipath's heads)	stromal cell	2.28398	0.001274	0.001183	25.641026	TRUE	FALSE	TRUE
scPRINT (omnipath's heads)	stromal cell	7.81851	0.003375	0.001183	12.820513	TRUE	TRUE	FALSE
GENIE3	retinal rod cell	22.13	0.00512	0.00077	0	TRUE	TRUE	TRUE
GENIE3	retinal rod cell	13.1	0.00127	0.00077	0	FALSE	FALSE	TRUE
GENIE3	Mueller cell	11.3	0.00396	0.00138	1.7	TRUE	TRUE	TRUE
GENIE3	Mueller cell	2.17	0.00155	0.00138	6.9	FALSE	FALSE	TRUE
GENIE3	amacrine cell	7.89	0.00156	0.00082	0	TRUE	TRUE	TRUE
GENIE3	amacrine cell	2.53	0.0009	0.00082	3.6	FALSE	FALSE	TRUE
GENIE3	ON-bipolar cell	5.21	0.00119	0.00078	3.3	TRUE	TRUE	TRUE
GENIE3	ON-bipolar cell	1.83	0.00086	0.00078	6.7	FALSE	FALSE	TRUE
GENIE3	rod bipolar cell	5.93	0.00101	0.00067	7.1	TRUE	TRUE	FALSE
GENIE3	rod bipolar cell	1.25	0.00077	0.00067	3.6	FALSE	FALSE	TRUE
GENIE3	retinal cone cell	7.17	0.00168	0.00077	9.1	TRUE	TRUE	FALSE
GENIE3	retinal cone cell	1.92	0.00086	0.00077	3	FALSE	FALSE	TRUE
GENIE3	retina horizontal cell	7.74	0.00214	0.00103	7.7	TRUE	TRUE	FALSE
GENIE3	retina horizontal cell	2.27	0.00115	0.00103	7.7	FALSE	FALSE	FALSE
GENIE3	retinal ganglion cell	5.42	0.00166	0.00095	4.2	TRUE	TRUE	FALSE
GENIE3	retinal ganglion cell	1.71	0.00103	0.00095	0	FALSE	FALSE	TRUE
GENIE3	astrocyte	8.21	0.00402	0.00143	0	TRUE	TRUE	FALSE
GENIE3	astrocyte	1.84	0.0016	0.00143	18	FALSE	FALSE	TRUE
GENIE3	microglial cell	6.06	0.00527	0.00183	6.1	TRUE	TRUE	TRUE
GENIE3	microglial cell	1.43	0.00195	0.00183	3	FALSE	FALSE	FALSE
scGPT	retinal rod cell	0	0.00103	0.00079	0	FALSE	FALSE	FALSE
scGPT	retinal rod cell	9.49	0.00534	0.00079	0	TRUE	TRUE	FALSE
scGPT	Mueller cell	1.24	0.00154	0.00138	0	TRUE	FALSE	TRUE
scGPT	Mueller cell	5.4	0.00398	0.00138	0	TRUE	TRUE	TRUE
scGPT	amacrine cell	1.38	0.00093	0.00082	0	FALSE	FALSE	TRUE
scGPT	amacrine cell	4.5	0.00151	0.00082	0	TRUE	TRUE	TRUE
scGPT	ON-bipolar cell	3.04	0.00078	0.0007	0	TRUE	FALSE	FALSE
scGPT	ON-bipolar cell	4.67	0.00114	0.0007	0	TRUE	TRUE	FALSE
scGPT	rod bipolar cell	3.4	0.00077	0.00067	0	TRUE	FALSE	TRUE
scGPT	rod bipolar cell	3.4	0.001	0.00067	0	TRUE	TRUE	TRUE
scGPT	retinal cone cell	1.92	0.00083	0.00077	0	FALSE	FALSE	FALSE
scGPT	retinal cone cell	4.67	0.00147	0.00077	0	TRUE	TRUE	TRUE
scGPT	retina horizontal cell	0.53	0.00115	0.00103	0	TRUE	FALSE	TRUE
scGPT	retina horizontal cell	4.18	0.00201	0.00103	0	TRUE	TRUE	TRUE
scGPT	retinal ganglion cell	0.81	0.0011	0.00095	0	FALSE	FALSE	FALSE
scGPT	retinal ganglion cell	5.09	0.00155	0.00095	0	TRUE	TRUE	FALSE
scGPT	astrocyte	0.62	0.00167	0.00143	0	TRUE	FALSE	FALSE
scGPT	astrocyte	5.62	0.00424	0.00143	0	TRUE	TRUE	FALSE
scGPT	microglial cell	1.2	0.00222	0.00183	0	TRUE	FALSE	FALSE
scGPT	microglial cell	9.02	0.00643	0.00183	0	TRUE	TRUE	FALSE
scPRINT (genome)	retinal rod cell	2.25	0.00063	0.00066	43.8	TRUE	FALSE	FALSE
scPRINT	retinal rod cell	13.37	0.00032	0.00022	62.5	TRUE	FALSE	FALSE
scPRINT	retinal rod cell	10.68	0.00073	0.00022	0	TRUE	TRUE	FALSE
scPRINT (omnipath's heads)	retinal rod cell	13.37	0.00041	0.00022	25	TRUE	FALSE	TRUE
scPRINT (omnipath's heads)	retinal rod cell	29.62	0.00084	0.00022	0	TRUE	TRUE	FALSE
scPRINT (genome)	Mueller cell	2.23	0.00065	0.00066	38.4	TRUE	FALSE	FALSE
scPRINT	Mueller cell	2.77	0.00152	0.00138	24.1	FALSE	FALSE	FALSE
scPRINT	Mueller cell	9.03	0.00375	0.00138	5.2	TRUE	TRUE	TRUE
scPRINT (omnipath's heads)	Mueller cell	2.29	0.0013	0.00138	8.6	TRUE	FALSE	TRUE
scPRINT (omnipath's heads)	Mueller cell	4.07	0.00324	0.00138	0	TRUE	TRUE	TRUE
scPRINT (genome)	amacrine cell	2.14	0.00065	0.00066	31.3	TRUE	FALSE	FALSE
scPRINT	amacrine cell	1.38	0.00091	0.00082	17.9	FALSE	FALSE	FALSE
scPRINT	amacrine cell	3.82	0.00152	0.00082	10.7	TRUE	TRUE	TRUE
scPRINT (omnipath's heads)	amacrine cell	1.85	0.00084	0.00082	7.1	FALSE	FALSE	TRUE
scPRINT (omnipath's heads)	amacrine cell	4.87	0.0014	0.00082	3.6	TRUE	TRUE	TRUE
scPRINT (genome)	ON-bipolar cell	2.7	0.00065	0.00066	40.2	TRUE	FALSE	FALSE
scPRINT	ON-bipolar cell	1.36	0.00082	0.00077	10	FALSE	FALSE	FALSE
scPRINT	ON-bipolar cell	3.93	0.00148	0.00077	0	TRUE	TRUE	TRUE
scPRINT (omnipath's heads)	ON-bipolar cell	1.2	0.00078	0.00077	3.3	TRUE	FALSE	FALSE
scPRINT (omnipath's heads)	ON-bipolar cell	4.24	0.00153	0.00077	0	TRUE	TRUE	TRUE
scPRINT (genome)	rod bipolar cell	2.4	0.00064	0.00066	41.1	TRUE	FALSE	FALSE
scPRINT	rod bipolar cell	0.54	0.00072	0.00067	3.6	FALSE	FALSE	FALSE
scPRINT	rod bipolar cell	2.86	0.00097	0.00067	10.7	TRUE	TRUE	TRUE
scPRINT (omnipath's heads)	rod bipolar cell	2.68	0.00068	0.00067	0	TRUE	FALSE	FALSE
scPRINT (omnipath's heads)	rod bipolar cell	3.58	0.00091	0.00067	10.7	TRUE	TRUE	TRUE
scPRINT (genome)	retinal cone cell	1.86	0.00062	0.00066	34.8	TRUE	FALSE	FALSE
scPRINT	retinal cone cell	0.41	0.00081	0.00077	6.1	TRUE	FALSE	FALSE
scPRINT	retinal cone cell	3.29	0.00156	0.00077	12.1	TRUE	TRUE	FALSE
scPRINT (omnipath's heads)	retinal cone cell	2.19	0.00079	0.00077	9.1	TRUE	FALSE	TRUE
scPRINT (omnipath's heads)	retinal cone cell	4.4	0.00151	0.00077	3	TRUE	TRUE	FALSE
scPRINT (genome)	retina horizontal cell	2.17	0.00063	0.00066	27.7	TRUE	FALSE	FALSE
scPRINT	retina horizontal cell	1.89	0.00107	0.00103	3.8	FALSE	FALSE	FALSE
scPRINT	retina horizontal cell	4.95	0.002	0.00103	3.8	TRUE	TRUE	TRUE
scPRINT (omnipath's heads)	retina horizontal cell	2.58	0.00097	0.00103	15.4	FALSE	FALSE	TRUE
scPRINT (omnipath's heads)	retina horizontal cell	4.8	0.00187	0.00103	3.8	TRUE	TRUE	TRUE
scPRINT (genome)	retinal ganglion cell	2.24	0.00079	0.00079	19.4	TRUE	FALSE	FALSE
scPRINT	retinal ganglion cell	0.9	0.00098	0.00095	8.3	FALSE	FALSE	FALSE
scPRINT	retinal ganglion cell	3.27	0.00155	0.00095	4.2	TRUE	TRUE	TRUE
scPRINT (omnipath's heads)	retinal ganglion cell	0.81	0.00097	0.00095	16.7	FALSE	FALSE	FALSE
scPRINT (omnipath's heads)	retinal ganglion cell	4.18	0.00152	0.00095	0	TRUE	TRUE	TRUE
scPRINT (genome)	astrocyte	1.42	0.00069	0.00068	35.7	TRUE	FALSE	FALSE
scPRINT	astrocyte	2.06	0.00154	0.00143	18	FALSE	FALSE	FALSE
scPRINT	astrocyte	7.1	0.00378	0.00143	8	TRUE	TRUE	FALSE
scPRINT (omnipath's heads)	astrocyte	2.17	0.00126	0.00143	2	TRUE	FALSE	FALSE
scPRINT (omnipath's heads)	astrocyte	3.85	0.00322	0.00143	0	TRUE	TRUE	FALSE
scPRINT (genome)	microglial cell	1.81	0.0007	0.00068	35.7	TRUE	FALSE	FALSE
scPRINT	microglial cell	2.13	0.00198	0.00183	10.6	FALSE	FALSE	FALSE
scPRINT	microglial cell	8.84	0.00584	0.00183	4.5	TRUE	TRUE	FALSE
scPRINT (omnipath's heads)	microglial cell	1.52	0.00178	0.00183	9.1	FALSE	FALSE	TRUE
scPRINT (omnipath's heads)	microglial cell	5.67	0.00541	0.00183	3	TRUE	TRUE	TRUE
DeepSEM	kidney distal convoluted tubule epithelial cell	0.90666	0.001064	0.001062	2.941176	FALSE	FALSE	TRUE
DeepSEM	kidney distal convoluted tubule epithelial cell	4.852517	0.002229	0.001062	2.941176	FALSE	TRUE	FALSE
DeepSEM	kidney loop of Henle thick ascending limb epit...	0.385384	0.001199	0.001212	2.5	FALSE	FALSE	FALSE
DeepSEM	kidney loop of Henle thick ascending limb epit...	4.560142	0.003246	0.001212	2.5	FALSE	TRUE	FALSE
DeepSEM	kidney collecting duct principal cell	0.70918	0.001356	0.001362	5.714286	FALSE	FALSE	FALSE
DeepSEM	kidney collecting duct principal cell	5.279308	0.003879	0.001362	4.285714	FALSE	TRUE	FALSE
DeepSEM	mesangial cell	0.68112	0.001048	0.001071	4.545455	FALSE	FALSE	FALSE
DeepSEM	mesangial cell	3.425602	0.002738	0.001071	0	FALSE	TRUE	FALSE
DeepSEM	blood vessel smooth muscle cell	0.816373	0.001663	0.001672	1.785714	FALSE	FALSE	FALSE
DeepSEM	blood vessel smooth muscle cell	3.931816	0.004758	0.001672	3.571429	FALSE	TRUE	FALSE
DeepSEM	podocyte	0.73488	0.001529	0.001518	4.255319	FALSE	FALSE	FALSE
DeepSEM	podocyte	6.179604	0.004751	0.001518	2.12766	FALSE	TRUE	FALSE
DeepSEM	macrophage	0.745617	0.001287	0.001304	9.756098	FALSE	FALSE	FALSE
DeepSEM	macrophage	4.851164	0.004077	0.001304	0	FALSE	TRUE	FALSE
DeepSEM	leukocyte	0.897675	0.001261	0.001072	57.142857	FALSE	FALSE	FALSE
DeepSEM	leukocyte	6.751834	0.004703	0.001072	4.761905	FALSE	TRUE	FALSE
DeepSEM	kidney interstitial fibroblast	1.312174	0.001499	0.001501	6	TRUE	FALSE	FALSE
DeepSEM	kidney interstitial fibroblast	5.493772	0.004772	0.001501	4	FALSE	TRUE	FALSE
DeepSEM	retinal rod cell	5.137229	0.00034	0.000234	40	TRUE	FALSE	TRUE
DeepSEM	retinal rod cell	5.137229	0.000891	0.000234	0	TRUE	TRUE	TRUE
DeepSEM	Mueller cell	2.973925	0.00148	0.001377	15.517241	FALSE	FALSE	FALSE
DeepSEM	Mueller cell	9.195226	0.003729	0.001377	3.448276	FALSE	TRUE	FALSE
DeepSEM	amacrine cell	1.95452	0.000822	0.00082	7.142857	TRUE	FALSE	FALSE
DeepSEM	amacrine cell	6.603132	0.001444	0.00082	0	TRUE	TRUE	FALSE
DeepSEM	ON-bipolar cell	3.022855	0.000838	0.000768	0	FALSE	FALSE	FALSE
DeepSEM	ON-bipolar cell	6.227144	0.001598	0.000768	0	FALSE	TRUE	FALSE
DeepSEM	rod bipolar cell	1.786325	0.000696	0.000672	14.285714	TRUE	FALSE	FALSE
DeepSEM	rod bipolar cell	3.401371	0.000946	0.000672	0	TRUE	TRUE	FALSE
DeepSEM	retinal cone cell	1.7783	0.000823	0.000768	6.060606	TRUE	FALSE	FALSE
DeepSEM	retinal cone cell	5.086958	0.001501	0.000768	0	TRUE	TRUE	FALSE
DeepSEM	retina horizontal cell	1.285634	0.001053	0.001025	11.538462	TRUE	FALSE	FALSE
DeepSEM	retina horizontal cell	5.183482	0.001942	0.001025	11.538462	TRUE	TRUE	TRUE
DeepSEM	retinal ganglion cell	1.140191	0.000972	0.000953	16.666667	FALSE	FALSE	FALSE
DeepSEM	retinal ganglion cell	4.012479	0.001474	0.000953	4.166667	FALSE	TRUE	FALSE
DeepSEM	astrocyte	1.1018	0.001427	0.001432	8	TRUE	FALSE	FALSE
DeepSEM	astrocyte	5.654929	0.003638	0.001432	2	TRUE	TRUE	FALSE
DeepSEM	microglial cell	1.643199	0.001915	0.001833	4.545455	FALSE	FALSE	TRUE
DeepSEM	microglial cell	7.332118	0.005471	0.001833	4.545455	FALSE	TRUE	TRUE
Geneformer v2	kidney distal convoluted tubule epithelial cell	1.396311	0.001114	0.001062	0	FALSE	FALSE	TRUE
Geneformer v2	kidney distal convoluted tubule epithelial cell	4.639464	0.002324	0.001062	8.823529	FALSE	TRUE	FALSE
Geneformer v2	kidney loop of Henle thick ascending limb epit...	1.435071	0.001256	0.001212	2.5	FALSE	FALSE	FALSE
Geneformer v2	kidney loop of Henle thick ascending limb epit...	7.162509	0.003449	0.001212	2.5	FALSE	TRUE	FALSE
Geneformer v2	kidney collecting duct principal cell	1.169527	0.001446	0.001362	5.714286	FALSE	FALSE	TRUE
Geneformer v2	kidney collecting duct principal cell	6.784703	0.004107	0.001362	2.857143	FALSE	TRUE	FALSE
Geneformer v2	mesangial cell	2.027046	0.001336	0.001064	9.090909	FALSE	FALSE	FALSE
Geneformer v2	mesangial cell	16.153948	0.00323	0.001064	2.272727	FALSE	TRUE	FALSE
Geneformer v2	blood vessel smooth muscle cell	0.980184	0.001936	0.001672	12.5	FALSE	FALSE	TRUE
Geneformer v2	blood vessel smooth muscle cell	6.402975	0.004397	0.001672	1.785714	FALSE	TRUE	FALSE
Geneformer v2	podocyte	1.204245	0.001612	0.001518	8.510638	TRUE	FALSE	TRUE
Geneformer v2	podocyte	6.803324	0.004715	0.001518	0	FALSE	TRUE	FALSE
Geneformer v2	macrophage	1.916472	0.001521	0.001304	17.073171	FALSE	FALSE	FALSE
Geneformer v2	macrophage	8.850049	0.003352	0.001304	9.756098	FALSE	TRUE	FALSE
Geneformer v2	leukocyte	2.146138	0.00126	0.001066	0	FALSE	FALSE	FALSE
Geneformer v2	leukocyte	14.875518	0.002197	0.001066	4.761905	FALSE	TRUE	FALSE
Geneformer v2	kidney interstitial fibroblast	1.561589	0.001801	0.001501	4	FALSE	FALSE	FALSE
Geneformer v2	kidney interstitial fibroblast	8.921944	0.003981	0.001501	4	FALSE	TRUE	FALSE
Geneformer v2	microglial cell	0.945585	0.00184	0.001833	7.575758	FALSE	FALSE	FALSE
Geneformer v2	microglial cell	4.816036	0.005169	0.001833	4.545455	FALSE	TRUE	FALSE
Geneformer v2	fibroblast	2.951852	0.001505	0.001148	7.142857	FALSE	FALSE	TRUE
Geneformer v2	fibroblast	9.704936	0.005332	0.001148	7.142857	FALSE	TRUE	FALSE
Geneformer v2	endothelial cell	0.641231	0.001785	0.001711	4.6875	TRUE	FALSE	TRUE
Geneformer v2	endothelial cell	4.49571	0.004285	0.001711	6.25	FALSE	TRUE	FALSE
Geneformer v2	myofibroblast cell	2.066503	0.00069	0.000585	9.090909	FALSE	FALSE	TRUE
Geneformer v2	myofibroblast cell	4.663728	0.000814	0.000585	9.090909	FALSE	TRUE	FALSE
Geneformer v2	glial cell	1.24277	0.000861	0.000681	6.25	FALSE	FALSE	TRUE
Geneformer v2	glial cell	5.310968	0.001328	0.000681	0	FALSE	TRUE	FALSE
Geneformer v2	pericyte	0.701081	0.001147	0.000944	20	FALSE	FALSE	FALSE
Geneformer v2	pericyte	7.695065	0.002592	0.000944	0	FALSE	TRUE	FALSE
Geneformer v2	lymphocyte	1.462026	0.001168	0.001114	0	FALSE	FALSE	FALSE
Geneformer v2	lymphocyte	5.769825	0.003529	0.001114	0	FALSE	TRUE	FALSE
Geneformer v2	stromal cell	0.568899	0.001205	0.001147	11.764706	FALSE	FALSE	TRUE
Geneformer v2	stromal cell	6.145727	0.003201	0.001147	2.941176	FALSE	TRUE	FALSE
Geneformer v2	retinal rod cell	1.81838	0.000879	0.000852	0	FALSE	FALSE	TRUE
Geneformer v2	retinal rod cell	6.413923	0.001416	0.000852	0	FALSE	TRUE	FALSE
Geneformer v2	Mueller cell	0.319172	0.001443	0.001376	5.172414	FALSE	FALSE	FALSE
Geneformer v2	Mueller cell	5.174909	0.003552	0.001376	3.448276	FALSE	TRUE	FALSE
Geneformer v2	amacrine cell	0.575288	0.000817	0.000819	3.571429	TRUE	FALSE	FALSE
Geneformer v2	amacrine cell	4.516175	0.001449	0.000819	3.571429	FALSE	TRUE	TRUE
Geneformer v2	ON-bipolar cell	2.410449	0.000825	0.000768	6.666667	FALSE	FALSE	TRUE
Geneformer v2	ON-bipolar cell	3.62238	0.001182	0.000768	0	FALSE	TRUE	FALSE
Geneformer v2	rod bipolar cell	2.504685	0.000718	0.000672	3.571429	TRUE	FALSE	FALSE
Geneformer v2	rod bipolar cell	3.76336	0.000937	0.000672	0	FALSE	TRUE	FALSE
Geneformer v2	retinal cone cell	1.231909	0.000839	0.000768	6.060606	FALSE	FALSE	FALSE
Geneformer v2	retinal cone cell	5.233269	0.001521	0.000768	3.030303	FALSE	TRUE	FALSE
Geneformer v2	retina horizontal cell	0.452323	0.001045	0.001025	15.384615	FALSE	FALSE	FALSE
Geneformer v2	retina horizontal cell	4.331216	0.001948	0.001025	15.384615	FALSE	TRUE	FALSE
Geneformer v2	retinal ganglion cell	1.387863	0.001	0.000953	16.666667	TRUE	FALSE	FALSE
Geneformer v2	retinal ganglion cell	5.346427	0.001508	0.000953	0	FALSE	TRUE	FALSE
Geneformer v2	astrocyte	1.360351	0.001536	0.001431	2	FALSE	FALSE	TRUE
Geneformer v2	astrocyte	6.224981	0.003887	0.001431	4	FALSE	TRUE	FALSE
Geneformer v2	microglial cell	1.58087	0.002041	0.001833	9.090909	FALSE	FALSE	FALSE
Geneformer v2	microglial cell	7.514813	0.00569	0.001833	1.515152	FALSE	TRUE	FALSE
DeepSEM	fibroblast	9.074057	0.001817	0.001424	25	FALSE	FALSE	FALSE
DeepSEM	fibroblast	19.954449	0.007938	0.001424	0	FALSE	TRUE	FALSE
DeepSEM	endothelial cell	1.712059	0.001775	0.00177	6.557377	FALSE	FALSE	TRUE
DeepSEM	endothelial cell	5.726833	0.004273	0.00177	3.278689	FALSE	TRUE	TRUE
DeepSEM	myofibroblast cell	3.790477	0.000586	0.000563	18.75	FALSE	FALSE	FALSE
DeepSEM	myofibroblast cell	2.101835	0.000718	0.000563	0	FALSE	TRUE	FALSE
DeepSEM	glial cell	3.890379	0.000956	0.000857	7.142857	FALSE	FALSE	FALSE
DeepSEM	glial cell	5.400509	0.002083	0.000857	0	FALSE	TRUE	FALSE
DeepSEM	pericyte	4.66263	0.001117	0.000973	7.142857	FALSE	FALSE	FALSE
DeepSEM	pericyte	12.300303	0.003588	0.000973	7.142857	FALSE	TRUE	FALSE
DeepSEM	lymphocyte	1.646862	0.001077	0.001057	3.225806	FALSE	FALSE	FALSE
DeepSEM	lymphocyte	7.784547	0.003484	0.001057	6.451613	FALSE	TRUE	FALSE
DeepSEM	stromal cell	0.92089	0.001148	0.001162	0	TRUE	FALSE	FALSE
DeepSEM	stromal cell	5.585029	0.003032	0.001162	3.225806	FALSE	TRUE	FALSE
