# Supplementary material for: scPRINT: pre-training on 50 million cells allows robust gene network predictions
Source: Nat Commun. 2025 Apr 16;16:3607. doi: 10.1038/s41467-025-58699-1 (PMC12003772; doi:10.1038/s41467-025-58699-1)
Supplement: Supplementary file 4 — Source Data [file 41467_2025_58699_MOESM4_ESM.zip › source data/scprint source data - FIG 4C - FIG S7 - FIG S8.tsv]

tools	batch corr panc (total scIB score)	batch corr lung (total scIB score)	use known batch labels?	avgBIO	avgBatch
scGEN	0.73	0.76	YES	0.76	0.72
Seurat v3 CCA	0.71	0.62	YES	0.59	0.77
scVI (embed)	0.71	0.7	YES	0.69	0.72
Harmony (embed)	0.67	0.62	YES	0.57	0.74
MNN	0.62	0.61	YES	0.6	0.64
scanorama (embed)	0.59	0.61	YES	0.71	0.45
scFoundation	0.53	0.57	NO	0.63	0.425
scPRINT-large (celltype logits)	0.53	0.55	NO	0.6	0.45
scPRINT-large	0.48	0.52	NO	0.57	0.38
scPRINT-medium	0.44	0.51	NO	0.55	0.37
scPRINT-medium (untrained)	0.39	0.4	NO	0.44	0.3
LIGER	0.44	0.26	NO	0.22	0.55
unintegrated	0.43	0.46	NO	0.5	0.34
SAUCIE	0.41	0.39	NO	0.33	0.51
Geneformer v2	0.37	0.37	NO	0.38	0.36
scGPT (not finetuned)	0.37	0.36	NO	0.35	0.4
