# Supplementary material for: scPRINT: pre-training on 50 million cells allows robust gene network predictions
Source: Nat Commun. 2025 Apr 16;16:3607. doi: 10.1038/s41467-025-58699-1 (PMC12003772; doi:10.1038/s41467-025-58699-1)
Supplement: Supplementary file 4 — Source Data [file 41467_2025_58699_MOESM4_ESM.zip › source data/scprint source data - FIG 3C - FIG S4.tsv]

tools	EPR	AUPRC	TF_only	RAND	AUPRC (before correction)
scPRINT	1.1	0.0029	FALSE	0.02	0.0229
scGPT	0.43	-0.0028	FALSE	0.02	0.0173
GENIE3	3.03	0.0078	TRUE	0.0152	0.023
scPRINT-omnipath	0.74	0.0007	FALSE	0.02	0.0207
scPRINT-gwps	4.83	0.023	FALSE	0.02	0.043
GENIE3 (T)	3.54	0.0149	FALSE	0.0207	0.0357
GENIE3 (T)	3.03	0.0078	TRUE	0.0152	0.023
scGPT (T)	2.03	0.0064	FALSE	0.02	0.0264
scPRINT (T)	2.71	0.0106	FALSE	0.02	0.0306
scPRINT-omnipath (T)	1.21	0.0009	FALSE	0.02	0.0209
scPRINT-gwps (T)	3.77	0.0169	FALSE	0.02	0.0369
DeepSEM	1.84	0.0008	TRUE	0.0153	0.0161
GENIE3	3.03	0.0078	TRUE	0.0152	0.023
Geneformer	0.67	0.0004	TRUE	0.0177	0.0181
scGPT	1.2	0.0018	TRUE	0.0148	0.0166
scPRINT	1.38	0.0019	TRUE	0.0164	0.0183
DeepSEM	1.99	0.0033	FALSE	0.0207	0.024
Geneformer v2	0.9	0.0019	FALSE	0.023	0.0248
GENIE3 (1000 trees)	4.2	0.0206	FALSE	0.0207	0.0413
