# Supplementary material for: scPRINT: pre-training on 50 million cells allows robust gene network predictions
Source: Nat Commun. 2025 Apr 16;16:3607. doi: 10.1038/s41467-025-58699-1 (PMC12003772; doi:10.1038/s41467-025-58699-1)
Supplement: Supplementary file 4 — Source Data [file 41467_2025_58699_MOESM4_ESM.zip › source data/scprint source data - FIG 4B - FIG S6.tsv]

tools	accuracy	F1 (weighted)	F1 (macro)	cell-type pred (accuracy) validation (700+ celltypes)
sklearn's xgboost	0.98	0.98	0.75
xgboost	0.94	0.94	0.91
seurat reference mapping	0.96	0.96	0.85
scanvi	0.96	0.96	0.66
knn	0.87	0.87	0.81
majority vote	0.33	0.5	0.04
majority vote (coarse)	0.7	0.83	0.09
scPRINT-medium	0.48	0.38	0.46	0.62
scPRINT-large	0.62	0.52	0.57	0.73
scPRINT-medium (coarse)	0.68	0.58	0.6
scPRINT-large (coarse)	0.89	0.72	0.85
scPRINT-random	0.01	0	0	0
logistic regression (coarse)	0.99	0.99	0.91
logistic regression	0.99	0.99	0.88
sklearn's xgboost	0.98	0.98	0.75
sklearn's xgboost (coarse)	0.97	0.97	0.63
knn	0.98	0.98	0.85
knn (coarse)	0.99	0.99	0.8
